# Supplementary material for: Characterization of surface-exposed structural loops as insertion sites for foreign antigen delivery in calicivirus-derived VLP platform
Source: Front Microbiol. 2023 Feb 27;14:1111947. doi: 10.3389/fmicb.2023.1111947 (PMC10010390; doi:10.3389/fmicb.2023.1111947)
Supplement: Supplementary file 1 [file Data_Sheet_1.CSV]

Table Analyzed	Data 1
Two-way RM ANOVA	Matching: Both factors
Assume sphericity?	No
Alpha	0,05
Source of Variation	% of total variation	P value	P value summary	Significant?	Geisser-Greenhouse's epsilon
serum type	76,84	<0,0001	****	Yes	0,4411
influenza	7,970	0,0063	**	Yes	0,5521
Interaction: serum type x influenza	10,93	0,0057	**	Yes	0,1633
Interaction: serum type x absorbance	1,089
Interaction: influenza x absorbance	0,6397
absorbance	0,2211
ANOVA table	SS	DF	MS	F (DFn, DFd)	P value
serum type	35,25	6	5,874	F (2,647, 7,940) = 211,7	P<0,0001
influenza	3,656	2	1,828	F (1,104, 3,312) = 37,38	P=0,0063
Interaction: serum type x influenza	5,016	12	0,4180	F (1,959, 5,877) = 14,24	P=0,0057
Interaction: serum type x absorbance	0,4994	18	0,02774
Interaction: influenza x absorbance	0,2934	6	0,04890
absorbance	0,1014	3	0,03381
Residual	1,057	36	0,02936
Data summary
Number of columns (influenza)	3
Number of rows (serum type)	7
Number of subjects (absorbance)	4
