# Supplementary material for: Characterization of surface-exposed structural loops as insertion sites for foreign antigen delivery in calicivirus-derived VLP platform
Source: Front Microbiol. 2023 Feb 27;14:1111947. doi: 10.3389/fmicb.2023.1111947 (PMC10010390; doi:10.3389/fmicb.2023.1111947)
Supplement: Supplementary file 2 [file Data_Sheet_2.CSV]

Within each column, compare rows (simple effects within columns)
Number of families	3
Number of comparisons per family	21
Q	0,05
Two-stage linear step-up procedure of Benjamini, Krieger and Yekutieli	Mean Diff,	Discovery?	q value	Individual P Value
H1N1
blank vs. empty NoV platform sera	-0,1263	Yes	0,0219	0,0476
blank vs. NoV-M2/NP-loop1 sera	-2,072	Yes	0,0011	0,0008
blank vs. NoV-M2/NP-loop2 sera	-1,996	Yes	0,0001	<0,0001
blank vs. NoV-M2/NP-loop3 sera	-1,251	Yes	0,0029	0,0036
blank vs. control mouse sera	-0,03400	Yes	0,0212	0,0433
blank vs. positive control	-1,544	Yes	0,0019	0,0021
empty NoV platform sera vs. NoV-M2/NP-loop1 sera	-1,945	Yes	0,0011	0,0006
empty NoV platform sera vs. NoV-M2/NP-loop2 sera	-1,870	Yes	0,0001	<0,0001
empty NoV platform sera vs. NoV-M2/NP-loop3 sera	-1,125	Yes	0,0029	0,0043
empty NoV platform sera vs. control mouse sera	0,09225	No	0,0581	0,1423
empty NoV platform sera vs. positive control	-1,418	Yes	0,0029	0,0047
NoV-M2/NP-loop1 sera vs. NoV-M2/NP-loop2 sera	0,07550	No	0,2075	0,5928
NoV-M2/NP-loop1 sera vs. NoV-M2/NP-loop3 sera	0,8205	Yes	0,0094	0,0178
NoV-M2/NP-loop1 sera vs. control mouse sera	2,038	Yes	0,0012	0,0009
NoV-M2/NP-loop1 sera vs. positive control	0,5273	No	0,0611	0,1580
NoV-M2/NP-loop2 sera vs. NoV-M2/NP-loop3 sera	0,7450	Yes	0,0033	0,0058
NoV-M2/NP-loop2 sera vs. control mouse sera	1,962	Yes	0,0001	<0,0001
NoV-M2/NP-loop2 sera vs. positive control	0,4518	Yes	0,0303	0,0701
NoV-M2/NP-loop3 sera vs. control mouse sera	1,217	Yes	0,0029	0,0040
NoV-M2/NP-loop3 sera vs. positive control	-0,2933	No	0,0944	0,2569
control mouse sera vs. positive control	-1,510	Yes	0,0019	0,0018
H5N2
blank vs. empty NoV platform sera	-0,1110	Yes	0,0123	0,0528
blank vs. NoV-M2/NP-loop1 sera	-1,633	Yes	0,0001	<0,0001
blank vs. NoV-M2/NP-loop2 sera	-1,461	Yes	0,0002	0,0003
blank vs. NoV-M2/NP-loop3 sera	-0,6133	Yes	0,0024	0,0075
blank vs. control mouse sera	0,07400	Yes	0,0032	0,0105
blank vs. positive control	-1,557	Yes	0,0006	0,0011
empty NoV platform sera vs. NoV-M2/NP-loop1 sera	-1,522	Yes	<0,0001	<0,0001
empty NoV platform sera vs. NoV-M2/NP-loop2 sera	-1,350	Yes	0,0003	0,0005
empty NoV platform sera vs. NoV-M2/NP-loop3 sera	-0,5023	Yes	0,0059	0,0224
empty NoV platform sera vs. control mouse sera	0,1850	Yes	0,0073	0,0296
empty NoV platform sera vs. positive control	-1,446	Yes	0,0011	0,0023
NoV-M2/NP-loop1 sera vs. NoV-M2/NP-loop2 sera	0,1725	Yes	0,0226	0,1021
NoV-M2/NP-loop1 sera vs. NoV-M2/NP-loop3 sera	1,020	Yes	0,0018	0,0048
NoV-M2/NP-loop1 sera vs. control mouse sera	1,707	Yes	0,0001	<0,0001
NoV-M2/NP-loop1 sera vs. positive control	0,07625	No	0,1363	0,6817
NoV-M2/NP-loop2 sera vs. NoV-M2/NP-loop3 sera	0,8475	Yes	0,0037	0,0132
NoV-M2/NP-loop2 sera vs. control mouse sera	1,535	Yes	0,0002	0,0002
NoV-M2/NP-loop2 sera vs. positive control	-0,09625	No	0,1209	0,5756
NoV-M2/NP-loop3 sera vs. control mouse sera	0,6873	Yes	0,0018	0,0052
NoV-M2/NP-loop3 sera vs. positive control	-0,9438	Yes	0,0012	0,0028
control mouse sera vs. positive control	-1,631	Yes	0,0005	0,0009
H7N1
blank vs. empty NoV platform sera	-0,008500	No	0,2029	0,4831
blank vs. NoV-M2/NP-loop1 sera	-0,5355	Yes	0,0036	0,0007
blank vs. NoV-M2/NP-loop2 sera	-0,8185	Yes	0,0108	0,0141
blank vs. NoV-M2/NP-loop3 sera	-0,7103	Yes	0,0045	0,0039
blank vs. control mouse sera	0,02825	Yes	0,0482	0,0975
blank vs. positive control	-1,104	Yes	0,0045	0,0040
empty NoV platform sera vs. NoV-M2/NP-loop1 sera	-0,5270	Yes	0,0036	0,0013
empty NoV platform sera vs. NoV-M2/NP-loop2 sera	-0,8100	Yes	0,0111	0,0158
empty NoV platform sera vs. NoV-M2/NP-loop3 sera	-0,7018	Yes	0,0045	0,0048
empty NoV platform sera vs. control mouse sera	0,03675	Yes	0,0482	0,1033
empty NoV platform sera vs. positive control	-1,096	Yes	0,0045	0,0040
NoV-M2/NP-loop1 sera vs. NoV-M2/NP-loop2 sera	-0,2830	No	0,0552	0,1250
NoV-M2/NP-loop1 sera vs. NoV-M2/NP-loop3 sera	-0,1748	Yes	0,0378	0,0686
NoV-M2/NP-loop1 sera vs. control mouse sera	0,5638	Yes	0,0036	0,0011
NoV-M2/NP-loop1 sera vs. positive control	-0,5688	Yes	0,0112	0,0173
NoV-M2/NP-loop2 sera vs. NoV-M2/NP-loop3 sera	0,1083	No	0,2250	0,5625
NoV-M2/NP-loop2 sera vs. control mouse sera	0,8468	Yes	0,0108	0,0131
NoV-M2/NP-loop2 sera vs. positive control	-0,2858	Yes	0,0378	0,0721
NoV-M2/NP-loop3 sera vs. control mouse sera	0,7385	Yes	0,0045	0,0049
NoV-M2/NP-loop3 sera vs. positive control	-0,3940	Yes	0,0378	0,0648
control mouse sera vs. positive control	-1,133	Yes	0,0045	0,0042
Test details	Mean 1	Mean 2	Mean Diff,	SE of diff,	N1	N2	t	DF
H1N1
blank vs. empty NoV platform sera	0,02225	0,1485	-0,1263	0,03889	4	4	3,246	3,000
blank vs. NoV-M2/NP-loop1 sera	0,02225	2,094	-2,072	0,1455	4	4	14,23	3,000
blank vs. NoV-M2/NP-loop2 sera	0,02225	2,018	-1,996	0,04811	4	4	41,49	3,000
blank vs. NoV-M2/NP-loop3 sera	0,02225	1,273	-1,251	0,1503	4	4	8,323	3,000
blank vs. control mouse sera	0,02225	0,05625	-0,03400	0,01007	4	4	3,375	3,000
blank vs. positive control	0,02225	1,567	-1,544	0,1525	4	4	10,13	3,000
empty NoV platform sera vs. NoV-M2/NP-loop1 sera	0,1485	2,094	-1,945	0,1294	4	4	15,04	3,000
empty NoV platform sera vs. NoV-M2/NP-loop2 sera	0,1485	2,018	-1,870	0,05352	4	4	34,94	3,000
empty NoV platform sera vs. NoV-M2/NP-loop3 sera	0,1485	1,273	-1,125	0,1437	4	4	7,829	3,000
empty NoV platform sera vs. control mouse sera	0,1485	0,05625	0,09225	0,04664	4	4	1,978	3,000
empty NoV platform sera vs. positive control	0,1485	1,567	-1,418	0,1859	4	4	7,629	3,000
NoV-M2/NP-loop1 sera vs. NoV-M2/NP-loop2 sera	2,094	2,018	0,07550	0,1265	4	4	0,5966	3,000
NoV-M2/NP-loop1 sera vs. NoV-M2/NP-loop3 sera	2,094	1,273	0,8205	0,1732	4	4	4,736	3,000
NoV-M2/NP-loop1 sera vs. control mouse sera	2,094	0,05625	2,038	0,1548	4	4	13,16	3,000
NoV-M2/NP-loop1 sera vs. positive control	2,094	1,567	0,5273	0,2817	4	4	1,872	3,000
NoV-M2/NP-loop2 sera vs. NoV-M2/NP-loop3 sera	2,018	1,273	0,7450	0,1053	4	4	7,073	3,000
NoV-M2/NP-loop2 sera vs. control mouse sera	2,018	0,05625	1,962	0,05135	4	4	38,21	3,000
NoV-M2/NP-loop2 sera vs. positive control	2,018	1,567	0,4518	0,1636	4	4	2,761	3,000
NoV-M2/NP-loop3 sera vs. control mouse sera	1,273	0,05625	1,217	0,1511	4	4	8,052	3,000
NoV-M2/NP-loop3 sera vs. positive control	1,273	1,567	-0,2933	0,2100	4	4	1,397	3,000
control mouse sera vs. positive control	0,05625	1,567	-1,510	0,1428	4	4	10,58	3,000
H5N2
blank vs. empty NoV platform sera	0,1038	0,2148	-0,1110	0,03566	4	4	3,113	3,000
blank vs. NoV-M2/NP-loop1 sera	0,1038	1,737	-1,633	0,04884	4	4	33,44	3,000
blank vs. NoV-M2/NP-loop2 sera	0,1038	1,565	-1,461	0,07142	4	4	20,45	3,000
blank vs. NoV-M2/NP-loop3 sera	0,1038	0,7170	-0,6133	0,09466	4	4	6,479	3,000
blank vs. control mouse sera	0,1038	0,02975	0,07400	0,01290	4	4	5,735	3,000
blank vs. positive control	0,1038	1,661	-1,557	0,1236	4	4	12,59	3,000
empty NoV platform sera vs. NoV-M2/NP-loop1 sera	0,2148	1,737	-1,522	0,02493	4	4	61,05	3,000
empty NoV platform sera vs. NoV-M2/NP-loop2 sera	0,2148	1,565	-1,350	0,08127	4	4	16,61	3,000
empty NoV platform sera vs. NoV-M2/NP-loop3 sera	0,2148	0,7170	-0,5023	0,1154	4	4	4,351	3,000
empty NoV platform sera vs. control mouse sera	0,2148	0,02975	0,1850	0,04723	4	4	3,917	3,000
empty NoV platform sera vs. positive control	0,2148	1,661	-1,446	0,1486	4	4	9,733	3,000
NoV-M2/NP-loop1 sera vs. NoV-M2/NP-loop2 sera	1,737	1,565	0,1725	0,07402	4	4	2,330	3,000
NoV-M2/NP-loop1 sera vs. NoV-M2/NP-loop3 sera	1,737	0,7170	1,020	0,1348	4	4	7,565	3,000
NoV-M2/NP-loop1 sera vs. control mouse sera	1,737	0,02975	1,707	0,05654	4	4	30,20	3,000
NoV-M2/NP-loop1 sera vs. positive control	1,737	1,661	0,07625	0,1685	4	4	0,4524	3,000
NoV-M2/NP-loop2 sera vs. NoV-M2/NP-loop3 sera	1,565	0,7170	0,8475	0,1601	4	4	5,294	3,000
NoV-M2/NP-loop2 sera vs. control mouse sera	1,565	0,02975	1,535	0,06923	4	4	22,17	3,000
NoV-M2/NP-loop2 sera vs. positive control	1,565	1,661	-0,09625	0,1537	4	4	0,6261	3,000
NoV-M2/NP-loop3 sera vs. control mouse sera	0,7170	0,02975	0,6873	0,09376	4	4	7,330	3,000
NoV-M2/NP-loop3 sera vs. positive control	0,7170	1,661	-0,9438	0,1033	4	4	9,139	3,000
control mouse sera vs. positive control	0,02975	1,661	-1,631	0,1224	4	4	13,33	3,000
H7N1
blank vs. empty NoV platform sera	0,07450	0,08300	-0,008500	0,01065	4	4	0,7981	3,000
blank vs. NoV-M2/NP-loop1 sera	0,07450	0,6100	-0,5355	0,03668	4	4	14,60	3,000
blank vs. NoV-M2/NP-loop2 sera	0,07450	0,8930	-0,8185	0,1586	4	4	5,159	3,000
blank vs. NoV-M2/NP-loop3 sera	0,07450	0,7848	-0,7103	0,08735	4	4	8,131	3,000
blank vs. control mouse sera	0,07450	0,04625	0,02825	0,01186	4	4	2,381	3,000
blank vs. positive control	0,07450	1,179	-1,104	0,1373	4	4	8,043	3,000
empty NoV platform sera vs. NoV-M2/NP-loop1 sera	0,08300	0,6100	-0,5270	0,04454	4	4	11,83	3,000
empty NoV platform sera vs. NoV-M2/NP-loop2 sera	0,08300	0,8930	-0,8100	0,1637	4	4	4,948	3,000
empty NoV platform sera vs. NoV-M2/NP-loop3 sera	0,08300	0,7848	-0,7018	0,09259	4	4	7,579	3,000
empty NoV platform sera vs. control mouse sera	0,08300	0,04625	0,03675	0,01586	4	4	2,318	3,000
empty NoV platform sera vs. positive control	0,08300	1,179	-1,096	0,1366	4	4	8,021	3,000
NoV-M2/NP-loop1 sera vs. NoV-M2/NP-loop2 sera	0,6100	0,8930	-0,2830	0,1339	4	4	2,114	3,000
NoV-M2/NP-loop1 sera vs. NoV-M2/NP-loop3 sera	0,6100	0,7848	-0,1748	0,06270	4	4	2,787	3,000
NoV-M2/NP-loop1 sera vs. control mouse sera	0,6100	0,04625	0,5638	0,04477	4	4	12,59	3,000
NoV-M2/NP-loop1 sera vs. positive control	0,6100	1,179	-0,5688	0,1188	4	4	4,788	3,000
NoV-M2/NP-loop2 sera vs. NoV-M2/NP-loop3 sera	0,8930	0,7848	0,1083	0,1667	4	4	0,6492	3,000
NoV-M2/NP-loop2 sera vs. control mouse sera	0,8930	0,04625	0,8468	0,1599	4	4	5,297	3,000
NoV-M2/NP-loop2 sera vs. positive control	0,8930	1,179	-0,2858	0,1048	4	4	2,728	3,000
NoV-M2/NP-loop3 sera vs. control mouse sera	0,7848	0,04625	0,7385	0,09813	4	4	7,526	3,000
NoV-M2/NP-loop3 sera vs. positive control	0,7848	1,179	-0,3940	0,1380	4	4	2,855	3,000
control mouse sera vs. positive control	0,04625	1,179	-1,133	0,1434	4	4	7,900	3,000
