# Supplementary material for: Characterization of surface-exposed structural loops as insertion sites for foreign antigen delivery in calicivirus-derived VLP platform
Source: Front Microbiol. 2023 Feb 27;14:1111947. doi: 10.3389/fmicb.2023.1111947 (PMC10010390; doi:10.3389/fmicb.2023.1111947)
Supplement: Supplementary file 4 [file Data_Sheet_4.CSV]

Within each row, compare columns (simple effects within rows)
Number of families	7
Number of comparisons per family	3
Q	0,05
Two-stage linear step-up procedure of Benjamini, Krieger and Yekutieli	Mean Diff,	Discovery?	q value	Individual P Value
blank
H1N1 vs. H5N2	-0,08150	Yes	0,0176	0,0084
H1N1 vs. H7N1	-0,05225	Yes	0,0347	0,0330
H5N2 vs. H7N1	0,02925	Yes	0,0465	0,0665
empty NoV platform sera
H1N1 vs. H5N2	-0,06625	No	0,5129	0,4885
H1N1 vs. H7N1	0,06550	No	0,4822	0,3062
H5N2 vs. H7N1	0,1318	No	0,0804	0,0255
NoV-M2/NP-loop1 sera
H1N1 vs. H5N2	0,3568	No	0,0607	0,1734
H1N1 vs. H7N1	1,484	Yes	0,0018	0,0035
H5N2 vs. H7N1	1,127	Yes	0,0004	0,0004
NoV-M2/NP-loop2 sera
H1N1 vs. H5N2	0,4538	Yes	0,0146	0,0139
H1N1 vs. H7N1	1,125	Yes	0,0146	0,0107
H5N2 vs. H7N1	0,6715	Yes	0,0146	0,0125
NoV-M2/NP-loop3 sera
H1N1 vs. H5N2	0,5563	No	0,0704	0,0447
H1N1 vs. H7N1	0,4885	No	0,0500	0,0159
H5N2 vs. H7N1	-0,06775	No	0,7474	0,7118
control mouse sera
H1N1 vs. H5N2	0,02650	No	0,1212	0,0718
H1N1 vs. H7N1	0,01000	No	0,2998	0,2856
H5N2 vs. H7N1	-0,01650	No	0,1212	0,0770
positive control
H1N1 vs. H5N2	-0,09425	No	0,7279	0,6933
H1N1 vs. H7N1	0,3878	No	0,1602	0,0509
H5N2 vs. H7N1	0,4820	No	0,2304	0,1463
Test details	Mean 1	Mean 2	Mean Diff,	SE of diff,	N1	N2	t	DF
blank
H1N1 vs. H5N2	0,02225	0,1038	-0,08150	0,01309	4	4	6,225	3,000
H1N1 vs. H7N1	0,02225	0,07450	-0,05225	0,01392	4	4	3,754	3,000
H5N2 vs. H7N1	0,1038	0,07450	0,02925	0,01036	4	4	2,825	3,000
empty NoV platform sera
H1N1 vs. H5N2	0,1485	0,2148	-0,06625	0,08414	4	4	0,7874	3,000
H1N1 vs. H7N1	0,1485	0,08300	0,06550	0,05323	4	4	1,231	3,000
H5N2 vs. H7N1	0,2148	0,08300	0,1318	0,03180	4	4	4,143	3,000
NoV-M2/NP-loop1 sera
H1N1 vs. H5N2	2,094	1,737	0,3568	0,2006	4	4	1,778	3,000
H1N1 vs. H7N1	2,094	0,6100	1,484	0,1758	4	4	8,440	3,000
H5N2 vs. H7N1	1,737	0,6100	1,127	0,06367	4	4	17,70	3,000
NoV-M2/NP-loop2 sera
H1N1 vs. H5N2	2,018	1,565	0,4538	0,08736	4	4	5,194	3,000
H1N1 vs. H7N1	2,018	0,8930	1,125	0,1974	4	4	5,699	3,000
H5N2 vs. H7N1	1,565	0,8930	0,6715	0,1246	4	4	5,388	3,000
NoV-M2/NP-loop3 sera
H1N1 vs. H5N2	1,273	0,7170	0,5563	0,1670	4	4	3,330	3,000
H1N1 vs. H7N1	1,273	0,7848	0,4885	0,09882	4	4	4,943	3,000
H5N2 vs. H7N1	0,7170	0,7848	-0,06775	0,1668	4	4	0,4063	3,000
control mouse sera
H1N1 vs. H5N2	0,05625	0,02975	0,02650	0,009700	4	4	2,732	3,000
H1N1 vs. H7N1	0,05625	0,04625	0,01000	0,007714	4	4	1,296	3,000
H5N2 vs. H7N1	0,02975	0,04625	-0,01650	0,006225	4	4	2,651	3,000
positive control
H1N1 vs. H5N2	1,567	1,661	-0,09425	0,2169	4	4	0,4345	3,000
H1N1 vs. H7N1	1,567	1,179	0,3878	0,1227	4	4	3,161	3,000
H5N2 vs. H7N1	1,661	1,179	0,4820	0,2472	4	4	1,950	3,000
